# Supplementary material for: Association between inflammatory markers and non-alcoholic fatty liver disease in obese children
Source: Front Public Health. 2022 Dec 1;10:991393. doi: 10.3389/fpubh.2022.991393 (PMC9751435; doi:10.3389/fpubh.2022.991393)
Supplement: Supplementary file 2 [file Table_2.XLSX]

## Sheet: Supplementary Table 2
Supplementary Table 2. Correlation between inflammatory markers and other biochemical parameters in obese children without NAFLD
	Albumin	ALT	AST	FBG	FINS	HbA1c(%)	HDL-C	Hematocrit	HOMA-IR	IL12	IL17	IL1β	IL21	IL32	IL6	IL8	LDL-C	LMR	MPV	NLR	PDW	PLR	TC	TG	TNFα	WBC
Albumin	1	-0.00758252	0.14885	0.339598	0.0832344	-0.0513644	0.13468	0.134595	0.126607	0.0540708	0.0261559	-0.0406429	-0.0339765	-0.0934364	-0.123171	-0.0951636	0.10667	0.161178	-0.0286785	-0.0572152	0.000398332	-0.153726	0.0838952	0.182924	-0.274956	0.189041
ALT		1	0.675199	-0.0560104	0.100417	0.140268	-0.0228209	-0.235221	0.0958708	0.0577351	0.0396349	0.0781299	0.0304364	-0.00804319	0.211446	-0.0428434	0.0501185	0.0147444	0.0562178	-0.10098	0.0615981	-0.127622	0.0505832	0.127717	0.0234566	0.115692
AST			1	0.0637586	-0.167492	-0.094502	0.115859	0.0376562	-0.147021	-0.00227767	0.0215905	0.0698992	-0.0656064	0.0207501	0.0266591	-0.0421847	0.0884625	-0.025381	0.148882	-0.057864	0.163606	-0.166405	0.147246	0.113419	0.0883957	0.0731497
FBG				1	0.0599033	0.00033448	0.0162138	0.192604	0.238703	-0.00995847	-0.0161983	-0.0247151	-0.0575011	-0.204543	0.0161502	-0.113035	0.0959896	0.165022	-0.0678522	-0.0746192	-0.0561426	-0.161016	0.0688576	0.143553	0.066827	0.0920968
FINS					1	0.21722	0.0250068	0.0726103	0.978937	0.017997	-0.0909265	0.0230697	0.0716894	0.0455584	-0.0490139	0.124769	0.0934293	0.0291138	-0.0249041	0.116333	-0.00857479	0.0440289	0.114479	0.235944	0.120143	0.198815
HbA1c(%)						1	-0.0213947	-0.383566	0.212444	0.311741	0.0644804	-0.0725901	-0.0241209	0.0979582	0.2215	-0.0249093	0.0239319	-0.027402	0.0230551	-0.0138458	-0.0239602	-0.0387337	-0.0870448	-0.0478948	0.0209756	0.0846719
HDL-C							1	-0.00691169	0.0338803	0.0939	-0.278651	0.0381408	-0.118675	0.0811011	-0.0419201	-0.0887944	0.0322334	0.0284592	0.053929	0.00104752	0.0303511	-0.250541	0.261477	-0.180217	-0.246445	0.14967
Hematocrit								1	0.0961534	-0.220495	-0.112211	0.153646	0.00763885	-0.0470842	-0.166796	-0.0915547	-0.0818918	0.115527	0.0170377	-0.00230625	0.0547732	-0.15623	-0.0492454	0.144081	0.0679696	0.189438
HOMA-IR									1	0.0224327	-0.0960318	0.0178061	0.0593587	0.0133507	-0.0366911	0.113016	0.103536	0.0722118	-0.0272915	0.0796064	-0.0102277	-0.00218195	0.126649	0.25829	0.136963	0.201126
IL12										1	0.072418	0.0418862	-0.121191	0.192176	0.256707	0.0378487	-0.0450314	0.0353842	0.0612008	-0.0651774	0.0626548	-0.0650746	-0.0106633	-0.144298	0.0249088	0.0519922
IL17											1	-0.0519207	0.0783666	0.0624806	0.0711917	0.119139	0.0382231	0.0038622	-0.0528409	-0.0754525	-0.0270745	0.188108	-0.0721519	-0.0436175	-0.000175193	-0.224083
IL1β												1	0.0606314	0.0785255	-0.0206564	-0.0261749	0.00668963	0.0736992	-0.0418209	-0.106503	-0.0460395	0.0280303	0.0227163	0.211525	-0.1507	-0.179127
IL21													1	0.0109653	-0.00409702	-0.0659107	0.16673	0.0126296	-0.0751969	-0.108275	-0.0753793	0.0391706	0.135103	0.0840276	0.0624353	-0.0450005
IL32														1	0.329629	-0.0120802	0.118368	-0.00322909	0.209437	-0.115233	0.218948	-0.115307	0.159111	-0.00162076	0.242498	-0.185988
IL6															1	0.078373	0.0989544	0.173095	0.162294	-0.138064	0.135226	-0.143169	0.142095	0.0487854	0.18506	-0.0491812
IL8																1	0.0238437	-0.0806428	0.121939	0.0501414	0.121944	0.0541412	0.0551162	0.14965	0.139093	-0.0820615
LDL-C																	1	0.1418	-0.0732187	-0.0631322	-0.0311947	0.0615005	0.874952	0.371883	0.125057	0.038243
LMR																		1	0.117357	-0.642096	0.115246	-0.444702	0.0956674	0.143267	-0.0829926	0.108174
MPV																			1	0.0181307	0.973444	-0.19877	-0.00750463	-0.0160429	0.169492	0.0151441
NLR																				1	-0.00307095	0.404579	-0.0317983	-0.0725113	-0.0228569	0.243202
PDW																					1	-0.20605	0.0265699	-0.0103485	0.160107	0.0151741
PLR																						1	0.01226	-0.0320843	0.0357626	-0.385403
TC																							1	0.369584	0.0649439	0.0840697
TG																								1	0.1565	0.0970352
TNFα																									1	-0.0866172
WBC																										1
The bold values mean the Rho values with statistically significant (P < 0.05).

## Sheet: Supplementary Table 3
Supplementary Table 3. Correlation between inflammatory markers and other biochemical parameters in obese children with NAFLD
	Albumin	ALT	AST	FBG	FINS	HbA1c(%)	HDL-C	Hematocrit	HOMA-IR	IL12	IL17	IL1β	IL21	IL32	IL6	IL8	LDL-C	LMR	MPV	NLR	PDW	PLR	TC	TG	TNFα	WBC
Albumin	1	0.173998	0.15798	0.310346	0.00856701	0.151836	0.0384315	0.12564	0.055406	0.0304777	-0.0318118	0.0804257	-0.0492523	-0.110991	-0.0102836	0.00448164	0.180784	0.102337	0.00369839	-0.018766	0.0421174	0.0403387	0.191199	0.274674	0.0572756	-0.0162201
ALT		1	0.892133	0.114882	0.290687	0.130234	-0.0679074	-0.0879652	0.299118	0.0665705	0.330001	0.198132	0.00352305	0.0731114	0.354822	0.248637	0.116027	-0.057821	0.00039871	0.0293074	0.0127732	-0.0417985	0.0855617	0.185423	0.28327	0.119364
AST			1	0.141316	0.219248	-0.0349273	-0.0252352	-0.0237316	0.228798	0.0776931	0.286207	0.203024	-0.00578212	-0.0344517	0.337221	0.205964	0.204373	0.00133893	0.0125936	-0.048587	0.000208614	-0.0330908	0.179147	0.189609	0.260515	0.0428909
FBG				1	0.0836974	-0.0628223	0.0989522	0.133824	0.247525	0.0223229	-0.175384	0.0625655	-0.0605286	-0.129009	-0.00988138	-0.106608	0.183002	0.0219705	0.0335874	-0.00230003	0.045089	-0.0583269	0.155503	0.00473975	-0.0705861	0.0431876
FINS					1	0.0372599	0.0717226	-0.0166925	0.980164	-0.018216	0.0913441	0.13062	-0.0174742	-0.0673104	0.239829	0.11203	0.00235592	-0.0653145	-0.0837248	0.0758336	-0.0680447	0.0161524	0.0402861	0.0478386	-0.0153743	0.126092
HbA1c(%)						1	0.15789	-0.182884	0.0346241	0.0808932	-0.0178339	-0.0849188	0.19495	-0.0219933	-0.0269352	0.0238127	-0.196626	-0.0587204	-0.00810558	0.0445399	0.00617329	-0.0134137	-0.128883	0.00222067	-0.00926585	0.0730433
HDL-C							1	0.00961838	0.0703049	0.106535	0.0333085	0.011503	0.0325605	-0.131875	0.0174507	0.0380817	-0.0206478	-0.0876029	-0.0548527	0.0464252	-0.0714028	0.159512	0.17812	-0.379371	-0.101888	-0.0254238
Hematocrit								1	0.00786363	-0.0682592	-0.0422138	0.030118	-0.0884204	-0.123366	-0.00622239	-0.106772	0.200787	0.0673714	0.0741323	0.00883004	0.0812745	-0.138276	0.173206	0.191071	-0.00230656	0.124703
HOMA-IR									1	-0.00470621	0.0600492	0.143052	-0.0295546	-0.0982063	0.229838	0.0938314	0.0326476	-0.0498309	-0.0709036	0.0818941	-0.0550201	-0.0026079	0.061138	0.0545861	-0.0227584	0.140237
IL12										1	0.0496266	-0.0731437	-0.00141867	-0.0370886	0.111805	0.131389	0.106751	-0.0161846	0.138154	-0.00683794	0.1024	-0.039149	0.110733	-0.0289636	0.197287	-0.0149678
IL17											1	0.217453	0.154079	0.0635122	0.259304	0.229495	0.0173153	-0.031011	0.0996724	-0.0790789	0.0853593	-0.0206362	0.054817	0.0397587	0.182184	-0.061012
IL1β												1	-0.00505229	0.0151696	0.0901051	0.0300051	-0.0179317	0.0861767	-0.0835795	-0.0259401	-0.0766831	0.00913939	0.0206394	0.0598275	0.0873419	-0.0583426
IL21													1	0.0783632	-0.00456529	-0.0382656	-0.00859601	-0.108349	0.0706556	-0.017258	0.0746932	-0.056715	0.0642972	0.0771478	0.099724	0.0423599
IL32														1	0.0467194	0.0555011	-0.0257622	-0.0010676	-0.0245083	-0.011775	0.0153881	-0.0492613	-0.0486289	-0.0364238	0.0388737	-0.00893426
IL6															1	0.23687	0.00310547	-0.0869742	0.0759871	0.134836	0.0858802	0.0953408	0.034985	0.00150349	0.235195	-0.133722
IL8																1	-0.0212941	-0.1556	-0.0647858	0.0349816	-0.0695172	-0.0278265	-0.0356866	-0.0911047	0.142037	-0.000947081
LDL-C																	1	0.105388	-0.12073	-0.136656	-0.127925	0.0204137	0.908569	0.350786	-0.0187918	-0.0332944
LMR																		1	0.0781614	-0.621436	0.0926821	-0.40357	0.11689	0.116476	0.081012	-0.152119
MPV																			1	0.0648364	0.969404	-0.193236	-0.137247	-0.0781422	-0.168806	-0.107288
NLR																				1	0.0679739	0.52152	-0.172844	-0.124895	-0.0709741	0.262779
PDW																					1	-0.218417	-0.139542	-0.0570935	-0.167387	-0.0924772
PLR																						1	-0.001854	-0.124168	-0.0971104	-0.33567
TC																							1	0.400476	-0.0358253	-0.0175227
TG																								1	0.000942156	0.063498
TNFα																									1	0.0577576
WBC																										1
The bold values mean the Rho values with statistically significant (P < 0.05).
